# Supplementary material for: Effect of Different Substitutions at the 1,7-Bay Positions of Perylenediimide Dyes on Their Optical and Laser Properties
Source: Molecules. 2023 Sep 23;28(19):6776. doi: 10.3390/molecules28196776 (PMC10574636; doi:10.3390/molecules28196776)
Supplement: Supplementary file 1 [file molecules-28-06776-s001.zip]

Archive with 1 entries (1 files):
- molecules-2540809-supplementary.pdf
